# Supplementary material for: Establishment of a Novel In Vitro and In Vivo Model to Understand Molecular Carcinogenesis of Endometriosis-Related Ovarian Neoplasms
Source: Int J Mol Sci. 2025 Feb 25;26(5):1995. doi: 10.3390/ijms26051995 (PMC11901000; doi:10.3390/ijms26051995)
Supplement: Supplementary file 1 [file ijms-26-01995-s001.zip]

Archive with 1 entries (1 files):
- ijms-3496796-supplementary.pdf
